# Supplementary material for: Genome-wide evolutionary characterization and expression analysis of the AT-HOOK MOTIF CONTAINING NUCLEAR LOCALIZED gene family in Brachypodium distachyon
Source: G3 (Bethesda). 2025 Nov 17;16(3):jkaf275. doi: 10.1093/g3journal/jkaf275 (PMC12958825; doi:10.1093/g3journal/jkaf275)
Supplement: jkaf275_Supplementary_Data [file jkaf275_supplementary_data.zip]

Archive with 2 entries (2 files):
- Supplemental_Table_1_G3-2025-406160.xlsx
- Supplemental_Table_2_G3-2025-406160.xlsx
