# Supplementary material for: Genome-wide evolutionary characterization and expression analysis of the AT-HOOK MOTIF CONTAINING NUCLEAR LOCALIZED gene family in Brachypodium distachyon
Source: G3 (Bethesda). 2025 Nov 17;16(3):jkaf275. doi: 10.1093/g3journal/jkaf275 (PMC12958825; doi:10.1093/g3journal/jkaf275)
Supplement: jkaf275_Supplementary_Data [file jkaf275_supplementary_data.zip › Supplemental_Table_1_G3-2025-406160.xlsx]

## Sheet: Supplimental Table S1
Supplimentary Table 1. B. distachyon AHL ortholog predictions using A. thaliana AHL genes as querys via PANTHER.
At AHL NAME	At GENE NAME	At GENE IDs	# of Bd ORTHOLOGS	Bd GENE IDs	UniProt ID	ORTHOLOG TYPE	LEGEND
AHL1	AHL1	AT4G12080	2	BRADI_3g02510v3	I1HWQ3	O	LDO=least-diverged ortholog
				BRADI_3g13871v3	A0A0Q3PZQ6	LDO	O=other ortholog
AHL2	AHL2	AT4G22770	2	BRADI_3g02510v3	I1HWQ3	O
				BRADI_3g13871v3	A0A0Q3PZQ6	O
AHL3	AHL3	AT4G25320	0
AHL4	AHL4	AT5G51590	0
AHL5	AHL5	AT1G63470	1	BRADI_5g26720v3	I1J3J0	LDO
AHL6	AHL6	AT5G62260	0
AHL7	AHL7	AT4G00200	2	BRADI_3g02510v3	I1HWQ3	O
				BRADI_3g13871v3	A0A0Q3PZQ6	O
AHL8	AHL8	AT5G46640	3	BRADI_1g78200v3	I1HAS8	O
				BRADI_3g34030v3	I1I6D5	LDO
				BRADI_5g19900v3	I1J153	O
AHL9	AHL9	AT2G45850	3	BRADI_1g29110v3	I1GUY3	O
				BRADI_1g29120v3	I1GUY5	O
				BRADI_3g55950v3	I1IE59	LDO
AHL10	AHL10	AT2G33620	4	BRADI_1g32890v3	I1GW90	O
				BRADI_1g32901v3	A0A0Q3L1Q0	O
				BRADI_3g40180v3	I1I8I4	O
				BRADI_4g33850v3	I1IRA9	O
AHL11	AHL11	AT3G61310	3	BRADI_1g29110v3	I1GUY3	O
				BRADI_1g29120v3	I1GUY5	O
				BRADI_3g55950v3	I1IE59	O
AHL12	AHL12	AT1G63480	1	BRADI_5g26720v3	I1J3J0	O
AHL13	AHL13	AT4G17950	3	BRADI_1g78200v3	I1HAS8	O
				BRADI_3g34030v3	I1I6D5	O
				BRADI_5g19900v3	I1J153	O
AHL14	AHL14	AT3G04590	0
AHL15	AHL15	AT3G55560	2	BRADI_1g66880v3	I1H720	O
				BRADI_2g30423v3	I1HKH9	LDO
AHL16	AHL16	AT2G42940	1	BRADI_2g08610v3	A0A0Q3IT15	LDO
AHL17	AHL17	AT5G49700	2	BRADI_2g61076v3	A0A2K2DH52	O
				BRADI_4g32490v3	I1IQV1	LDO
AHL18	AHL18	AT3G60870	0
AHL19	AHL19	AT3G04570	3	BRADI_3g12530v3	I1I024	O
				BRADI_3g55720v3	I1IE19	O
				BRADI_4g38870v3	I1IT58	O
AHL20	AHL20	AT4G14465	3	BRADI_3g12530v3	I1I024	O
				BRADI_3g55720v3	I1IE19	O
				BRADI_4g38870v3	I1IT58	O
AHL21	AHL21	AT2G35270	2	BRADI_3g16390v3	I1I1E1	O
				BRADI_5g19920v3	I1J155	O
AHL22	AHL22	AT2G45430	0
AHL23	AHL23	AT4G17800	2	BRADI_3g16390v3	I1I1E1	O
				BRADI_5g19920v3	I1J155	LDO
AHL24	AHL24	AT4G22810	2	BRADI_1g51520v3	A0A0Q3JQD8	O
				BRADI_3g11600v3	I1HZZ6	LDO
AHL25	AHL25	AT4G35390	2	BRADI_1g35720v3	A0A0Q3NJN9	O
				BRADI_3g53220v3	I1ID61	O
AHL26	AHL26	AT4G12050	2	BRADI_1g51520v3	A0A0Q3JQD8	O
				BRADI_3g11600v3	I1HZZ6	O
AHL27	AHL27	AT1G20900	2	BRADI_1g35720v3	A0A0Q3NJN9	O
				BRADI_3g53220v3	I1ID61	O
AHL28	AHL28	AT1G14490	2	BRADI_2g61076v3	A0A2K2DH52	O
				BRADI_4g32490v3	I1IQV1	O
AHL29	AHL29	AT1G76500	2	BRADI_1g35720v3	A0A0Q3NJN9	O
				BRADI_3g53220v3	I1ID61	LDO
