# Supplementary material for: Genome-wide evolutionary characterization and expression analysis of the AT-HOOK MOTIF CONTAINING NUCLEAR LOCALIZED gene family in Brachypodium distachyon
Source: G3 (Bethesda). 2025 Nov 17;16(3):jkaf275. doi: 10.1093/g3journal/jkaf275 (PMC12958825; doi:10.1093/g3journal/jkaf275)
Supplement: jkaf275_Supplementary_Data [file jkaf275_supplementary_data.zip › Supplemental_Table_2_G3-2025-406160.xlsx]

## Sheet: Supplementary Table 2
Supplimentary Table 2. Classification of the AHL gene family in B. distachyon.
Gene Name	Gene ID	Clade	AHL Type	AT-hook Motif Type	PPC/DUF296 Domain Type
BdAHL1	Bradi3g13871	B	III	II	B
BdAHL2	Bradi3g02510	B	III	II	B
BdAHL5	Bradi5g26720	B	III	II	B
BdAHL8	Bradi3g34030	B	II	I & II	B
BdAHL9	Bradi3g55950	B	II	I & II	B
BdAHL10	Bradi3g40180	B	II	I & II	B
BdAHL11	Bradi1g29110	B	II	I & II	B
BdAHL12	Bradi1g29120	B	II	I & II	B
BdAHL13	Bradi5g19900	B	II	I & II	B
BdAHL15	Bradi2g30423	A	I	I	A
BdAHL15L	Bradi1g66880	A	I	I	A
BdAHL17	Bradi4g32490	A	I	I	A
BdAHL19	Bradi4g38870	A	I	I	A
BdAHL20	Bradi3g12530	A	I	I	A
BdAHL20L	Bradi3g55720	A	I	I	A
BdAHL21	Bradi3g16390	A	I	I	A
BdAHL23	Bradi5g19920	A	I	I	A
BdAHL24	Bradi3g11600	A	I	I	A
BdAHL26	Bradi1g51520	A	I	I	A
BdAHL27	Bradi1g35720	A	I	I	A
BdAHL28	Bradi2g61076	A	I	I	A
BdAHL29	Bradi3g53220	A	I	I	A
